# Supplementary material for: Detection of Persistent Organic Pollutants in Omental Adipose Tissue from Patients with Diffuse-Gastric Cancer: A Pilot Study
Source: Cancers (Basel). 2021 Sep 29;13(19):4874. doi: 10.3390/cancers13194874 (PMC8508119; doi:10.3390/cancers13194874)
Supplement: Supplementary file 1 [file cancers-13-04874-s001.zip]

Archive with 1 entries (1 files):
- cancers-1319057-supplementary.pdf
